# Supplementary material for: Hypolipidemic and Antihyperlipidemic Effects of Holarrhena pubescens Methanolic Extract Is Mediated through Inhibition of Lipase Activity and Lipid Accumulation
Source: Life (Basel). 2023 Jun 24;13(7):1435. doi: 10.3390/life13071435 (PMC10381764; doi:10.3390/life13071435)
Supplement: Supplementary file 1 [file life-13-01435-s001.zip]

Archive with 1 entries (1 files):
- life-2440815-supplementary.pdf
